# Supplementary material for: Brassicaceae display variation in efficiency of photorespiratory carbon-recapturing mechanisms
Source: J Exp Bot. 2023 Jul 1;74(21):6631–49. doi: 10.1093/jxb/erad250 (PMC10662225; doi:10.1093/jxb/erad250)
Supplement: erad250_Suppl_Supplementary_Tables_S1-S4 [file erad250_suppl_supplementary_tables_s1-s4.xlsx]

## Sheet: Supplemental table 1
ID	name	code	collection data (geograhical data; donor; year)	source institution
At	Arabidopsis thaliana (L.) Heynh.	Col0		collection HHU
Bg1	Brassica gravinae Ten.	BRA1170	unknown; Centro Ricerche Floristiche Marche Pesaro, Italy; 1985	Gene Bank IPK
Bg2	Brassica gravinae Ten.	BRA1237	unknown; Centro Ricerche Floristiche Marche Pesaro, Italy; 1983	Gene Bank IPK
Bg3	Brassica gravinae Ten.	BRA2847	Region Marche, Italy; Centro Ricerche Floristiche Marche Pesaro; 1991	Gene Bank IPK
Bg4	Brassica gravinae Ten.	BRA2849	unknown; Botanischer Garten Camerino, Italy; 1994	Gene Bank IPK
Bj	Brassica juncea (L.) Czern.	Bj-2017S-3-00101 (S2 of CR116)	region Krasnodarsk, Russian Federation; 1985	Gene Bank IPK, self HHU
Bn	Brassica napus L.	Darmor	cultivar	University of Giessen
Bni	Brassica nigra (L.) W.D.J.Koch subsp. nigra var. nigra	B-2017S-3-00120-0000 (S2 of CR2713, Junius)	cultivar (Braunschweig Genetic Resources Centre, Germany; 2003)	Gene Bank IPK, self HHU
Bo	Brassica oleraceae L.	TO1000DH3	cultivar	University of Göttingen
Br	Brassica rapa L.	Chiifu 401-42	cultivar	University of Göttingen
Be	Brassica repanda (Willd.) DC.	BRA1645	unknown; Botanischer Garten München-Nymphenburg; 1990	Gene Bank IPK
Bt1	Brassica tournefortii Gouan.	Bt-2017S-3-00000 (S2 of BRA1845)	Punta Ubria, Spain; Botanic Garden Cordoba; 1987	Gene Bank IPK, self HHU
Bt2	Brassica tournefortii Gouan.	Bt-2017S-3-00124 (S2 of BRA1849)	Amathus, Cyprus; Botanic Garden of the University Liege, Belgum; 1994	Gene Bank IPK, self HHU
Ca	Carrichtera annua (L.) DC.	200556	Jordan; National Center for Agricultural Research and Technology Transfer, Jordon; 2003	Royal Botanic Gardens Kew
Da	Diplotaxis acris Boiss.	554488	Jordan; National Center for Agricultural Research and Technology Transfer, Jordon; 2009	Royal Botanic Gardens Kew
De	Diplotaxis erucoides (L.) DC	DIPLO2	Region Marche, Italy; Centro Ricerche Floristiche Marche Pesaro; 1984	Gene Bank IPK
Dh	Diplotaxis harra Boiss.	338167	Jordan; National Center for Agricultural Research and Technology Transfer, Jordon; 2006	Royal Botanic Gardens Kew
Dm	Diplotaxis muralis (L.) DC.	Dm-2017S-3-00032 (S2 of DIPLO5)	Saorge, France; Botanic Garden University Genua; 1991	Gene Bank IPK, self HHU
Dt	Diplotaxis tenuifolia (L.) DC.	Dt-2017S-2-00028 (S1 of DIPLO1)	Pantelleria, Italy ; Botanischer Garten Universität für Bodenkutur Wien; 1996	Gene Bank IPK, self HHU
Ds	Diplotaxis tenuisiliqua Delile.	DIPLO10	Dar Bouazza, Casablanca, Morocco; National Botanic Garden Meise, Belgium; 1997	Gene Bank IPK
Dv	Diplotaxis viminea DC.	31066		Rijk Zwaan S GB
Es	Eruca sativa Mill.	Es-2017S-2-00038 (S1 of ERU27)	Bari, Italy; unknown; 1988	Gene Bank IPK, self HHU
Gg	Gynandropsis gynandra (L.) Briq./Cleome gynandra L.		unknown; Julian Hibberd, Cambridge, UK; 2008	Collection Botanical Garden HHU
HIR1	Hirschfeldia incana (L.) Lagr.-Foss	HIR1	unknown; Botanic Garden Caen, France; 1976	Gene Bank IPK
HIR3	Hirschfeldia incana (L.) Lagr.-Foss	HIR3	Camigliatello Sila Grande Mountains, Calabria; Italy; expedition K Hammer, P.Perrino; 1985	Gene Bank IPK
Ma	Moricandia arvensis (L.) DC.	MOR1	Lazzaro, Calabria, Italy; expedition K Hammer, P.Perrino; 1985	Gene Bank IPK
Mm	Moricandia moricandioides (Boiss.) Heywood	04-0393-10-00		Botanical Garden Osnabrück
Mn	Moricandia nitens E.Durand & Barratte	M59	Israel; donation by Sede Boger; 1989	Collection S. Rawsthorne
Ms	Moricandia sinaica Boiss.	105433		Royal Botanic Gardens Kew
Mp	Moricandia spinosa Pomel	M64	unknown; I.N.I.A. Madrid	Collection S. Rawsthorne
Ms	Moricandia suffruticosa (Desf.) Coss. & Durieu	105433	Morocco; Royal Botanic Garden Kew, UK; 1995	Royal Botanic Gardens Kew
Rr	Raphanus raphanistrum L.	71853	Oman; IBPGR, Rome Italy; 1987	Royal Botanic Gardens Kew
Rs	Raphanus raphanistrum subsp. sativus (L.)	Rs-2018W-3-00000 (S2 of CR1792)	cultivar	Gene Bank IPK, self HHU
Sa	Sinapis alba L.	33440	France; Jardin Botanique de l'Universite Liege, Belgium; 1971	Royal Botanic Gardens Kew

## Sheet: Supplemental table 2
line	CCP_mean	CCP_std	CCP_group	Amax_mean	Amax_std	Amax_group	CE	CE_std	CE_group	Ci_400_mean	Ci_400_std	Ci_400_group	Ci_200_mean	Ci_200_std	Ci_200_goups	Ci_100_mean	Ci_100_std	Ci_100_groups	Ci_50_mean	Ci_50_std	Ci_50_groups	A_400_mean	A_400_std	A_400_groups	A_200_mean	A_200_std	A_200_groups	A_100_mean	A_100_std	A_100_groups	A_50_mean	A_50_std	A_50_groups	gsw_400_mean	gsw_400_std	gsw_400_groups	gsw_200_mean	gsw_200_std	gsw_200_groups	gsw_100_mean	gsw_100_std	gsw_100_groups	gsw_50_mean	gsw_50_std	gsw_50_groups	WUE_400_mean	WUE_400_std	WUE_400_groups	WUE_200_mean
	ppm/µmol mol-1			µmol m-2 s-1			µmol m-2 s-1 ppm-1			µmol mol-1			µmol mol-1			µmol mol-1			µmol mol-1			µmol m-2 s-1			µmol m-2 s-1			µmol m-2 s-1			µmol m-2 s-1			mol m-2 s-1			mol m-2 s-1			mol m-2 s-1			mol m-2 s-1			µmol mol-1			µmol mol-1
At	60.0757	1.66355	a	20.0181	3.54629	fg	0.0587667	0.0114126	b	284.632	9.50982	abc	149.49	3.76074	ab	85.1957	1.54581	a	52.2958	0.657667	a	12.3013	1.81981	g	5.1892	0.768554	i	1.47023	0.319797	m	-0.44819	0.0403702	k	0.232274	0.0267246	ef	0.226928	0.033072	de	0.240568	0.0391966	cd	0.243377	0.0403329	e	53.0762	5.63928	bc	22.9769
Be	55.6031	3.43668	ab	21.4223	4.41105	efg	0.09754	0.0310328	b	280.56	18.7868	abc	142.086	7.08725	abcdef	80.6189	1.96537	abcde	50.8336	1.01066	abc	17.5771	3.62294	defg	8.63731	1.94026	cdefghi	2.80989	0.767609	ghijklm	-0.437384	0.156106	k	0.352677	0.113077	bcdef	0.352763	0.0997639	bcde	0.362946	0.092452	bcd	0.388419	0.0907196	bcde	52.5238	14.7502	bc	25.2011
Da	55.5733	2.03233	ab	16.4333	2.70969	g	0.0577058	0.00487873	b	296.003	9.92277	ab	153.193	4.33074	a	84.6485	1.1378	ab	50.275	0.481396	abc	12.6643	1.38249	g	5.8559	0.539817	hi	1.76348	0.20222	lm	-0.371987	0.0804527	k	0.431392	0.0996021	abcdef	0.46951	0.110934	abcde	0.483939	0.0904732	abcd	0.591754	0.118057	abcd	30.5308	6.44806	c	13.0336
Ca	55.3265	1.52236	abc	24.5281	4.9077	defg	0.0937682	0.0228885	b	295.772	14.4724	ab	152.912	5.48411	ab	84.2637	2.06787	abc	50.7007	0.603904	abc	19.0393	4.99438	cdefg	8.74995	2.42708	bcdefghi	2.80212	0.834624	ghijklm	-0.485074	0.134553	k	0.417192	0.156275	abcdef	0.427683	0.153976	abcde	0.439799	0.151521	abcd	0.46126	0.147771	bcde	47.7619	9.4909	bc	21.1446
Rr	54.7918	2.07485	abc	20.5801	2.72385	fg	0.0670229	0.00992602	b	297.22	11.7274	a	153.352	4.46851	a	81.7613	7.3604	abcd	49.9859	0.505501	abc	12.9974	1.43972	g	6.00506	0.762947	ghi	1.92092	0.337782	klm	-0.324657	0.0844251	k	0.448289	0.125358	abcdef	0.469291	0.0997752	abcde	0.460808	0.177348	abcd	0.599019	0.0720091	abcd	30.3358	6.55206	c	13.1039
Dh	53.2498	2.34913	bcd	18.303	3.028	fg	0.0743145	0.0195939	b	285.677	17.2314	abc	147.432	7.63001	abcd	82.0513	2.54906	abcd	49.9262	0.392911	abc	13.6684	3.23833	fg	6.42464	1.58264	fghi	2.1327	0.564006	jklm	-0.20689	0.0777531	k	0.378427	0.101885	bcdef	0.401542	0.11855	bcde	0.421922	0.117786	bcd	0.474254	0.109068	abcde	36.7357	7.10176	bc	16.319
Es	51.8186	2.45853	bcde	34.2435	4.44913	ab	0.154767	0.0335997	b	255.771	11.2113	abc	133.036	4.40873	bcdefg	75.951	1.53544	defghi	51.7758	5.90399	ab	24.3052	2.8633	abcd	11.2401	1.47568	abcde	3.97158	0.660491	cdefghij	0.0333995	0.792878	ijk	0.528319	0.103948	abcde	0.533735	0.112745	abcd	0.561683	0.113452	abc	0.637524	0.127699	abcd	46.9574	6.86552	bc	21.5071
Mm	51.5866	1.21759	bcde	30.6723	4.36808	abcde	0.1628	0.029577	b	270.475	10.2082	abc	136.969	3.80452	abcdefg	77.2967	1.34869	cdefgh	49.8321	0.875533	abc	27.0342	2.8862	ab	13.043	1.51747	ab	4.47771	0.572062	bcdefgh	-0.327281	0.212723	k	0.753607	0.111191	a	0.742876	0.115761	a	0.744965	0.110793	a	0.76283	0.101508	a	36.2052	4.21991	bc	17.6645
Dv	51.0831	0.835208	bcdef	24.8421	1.84344	cdefg	0.116967	0.0160658	b	262.379	22.0476	abc	135.052	7.81711	bcdefg	77.1815	1.84311	cdefgh	49.5442	0.482162	abc	21.3797	2.60058	abcde	9.90564	1.41246	bcdefgh	3.36575	0.554689	efghijkl	-0.251004	0.0328778	k	0.398855	0.180702	bcdef	0.383723	0.159543	bcde	0.386774	0.14112	bcd	0.412111	0.121237	bcde	58.5335	14.0717	bc	27.5318
Bo	50.5163	4.80006	bcdef	22.4511	0.800982	defg	0.1158	0.000565685	b	265.746	17.725	abc	133.138	5.66825	bcdefg	76.0185	0.143179	cdefghi	49.0882	2.06691	abcd	17.6262	0.907602	defg	8.83464	0.712874	bcdefghi	3.11915	0.474537	fghijklm	-0.122479	0.316125	jk	0.363108	0.105819	bcdef	0.361555	0.0921487	bcde	0.375174	0.0859794	bcd	0.397209	0.0881181	bcde	50.3149	12.1635	bc	24.9957
Hi1	50.4981	3.15693	bcdef	27.1302	5.1253	bcdef	0.1159	0.0340482	b	272.378	19.9357	abc	140.235	9.81945	abcdef	78.7295	3.85243	abcdefg	49.1219	1.05894	abc	20.8841	4.81866	bcdef	9.62434	2.4226	bcdefghi	3.28862	0.961873	fghijklm	-0.176554	0.161348	k	0.5047	0.144783	abcde	0.507809	0.168979	abcd	0.523354	0.182207	abc	0.567626	0.190234	abcd	42.5922	9.60137	bc	19.9055
Sa	49.7322	1.71563	cdef	30.7926	3.50716	abcd	0.112579	0.018099	b	265.13	14.9732	abc	138.554	6.47491	abcdef	78.6166	2.04162	bcdefg	48.8607	0.440238	bcd	21.217	2.71216	bcde	9.62626	1.22574	bcdefghi	3.29156	0.424598	fghijkl	-0.150847	0.104878	k	0.512409	0.115827	abcde	0.516688	0.112099	abcd	0.554531	0.108912	abc	0.652878	0.120614	abc	43.2639	11.0612	bc	19.4117
Br	49.6735	5.01374	cdef	18.9434	2.75022	fg	0.07536	0.0173321	b	263.832	8.58692	abc	138.126	5.68222	abcdefg	79.465	3.91334	abcdef	48.7075	1.44824	bcd	14.8636	2.78239	efg	6.84393	1.52276	fghi	2.32324	0.700595	ijklm	-0.0389004	0.182911	jk	0.265532	0.0683738	def	0.273346	0.0730888	cde	0.30181	0.0685287	bcd	0.373929	0.0708901	cde	56.8302	5.72832	bc	25.3049
Ds	49.3762	1.76408	cdef	38.5953	4.75332	a	0.150117	0.0198954	b	268.102	17.4705	abc	137.406	5.4739	abcdefg	77.4085	1.31984	cdefgh	48.9282	0.772286	abcd	28.0826	3.01223	a	13.1263	1.61874	ab	4.54033	0.629678	bcdefg	-0.115545	0.153216	jk	0.768255	0.269547	a	0.740325	0.246996	a	0.73621	0.237404	a	0.765807	0.228069	a	40.1587	12.9135	bc	19.0392
Bt2	48.2197	1.95695	def	24.9163	2.83019	cdefg	0.09595	0.024163	b	267.682	26.9856	abc	138.016	9.89594	abcdefg	78.2835	2.98589	bcdefgh	48.1235	0.880568	cde	17.8576	4.7766	defg	8.41137	2.86534	defghi	2.99225	1.13346	ghijklm	0.0701413	0.213526	ijk	0.422252	0.264602	abcdef	0.414001	0.256286	bcde	0.429254	0.234856	bcd	0.48479	0.198816	abcde	51.5287	20.083	bc	23.7188
Bt1	47.4605	1.47423	def	25.3387	0.648395	cdefg	0.10645	0.00742462	b	267.014	0.397914	abc	138.412	0.882922	abcdefg	78.5671	0.493271	bcdefgh	48.2396	0.579626	bcde	20.2601	1.323	bcdefg	9.15886	0.558841	bcdefghi	3.06789	0.16432	fghijklm	0.0490254	0.0992672	ijk	0.421843	0.0576419	abcdef	0.410576	0.0449071	bcde	0.417094	0.0355692	bcd	0.460793	0.0346331	bcde	48.2639	3.45868	bc	22.3667
Bni	47.3204	2.52198	def	25.3444	4.30545	cdefg	0.1042	0.00972954	b	280.983	7.04126	abc	143.48	2.98891	abcde	78.9947	1.52487	abcdefg	47.9411	0.929127	cde	21.0478	1.77287	bcdef	10.1617	0.826508	bcdefg	3.6747	0.393046	cdefghijk	0.0678836	0.166361	ijk	0.585595	0.0671025	abcd	0.613231	0.0783064	abc	0.638027	0.0699649	ab	0.708514	0.062078	ab	36.1297	2.95301	bc	16.6883
Bj	46.2864	1.44611	ef	26.4104	3.39171	bcdef	0.1186	0.013438	b	279.611	5.71951	abc	142.219	1.98844	abcdef	79.1451	0.862533	abcdef	47.9157	0.540479	cde	24.0343	2.09763	abcd	11.6444	1.11091	abcd	4.12392	0.458895	cdefghi	0.203175	0.0933646	ghijk	0.693543	0.109729	ab	0.710103	0.110824	ab	0.731391	0.106738	a	0.774204	0.0896651	a	35.0743	3.57017	bc	16.5581
Bn	46.1555	2.55798	ef	21.2316	1.62104	fg	0.0833833	0.00613789	b	295.022	14.7474	ab	148.992	6.25867	abc	80.4523	2.9561	abcde	47.3442	1.01091	cde	17.2757	1.46569	defg	8.29653	0.621338	defghi	2.99517	0.416844	ghijklm	0.148347	0.196908	hijk	0.554937	0.104517	abcde	0.544221	0.0971768	abcd	0.537748	0.0776583	abc	0.565391	0.0714527	abcd	32.2873	7.99757	bc	15.7219
Rs	45.2543	1.58357	f	23.0881	3.97873	defg	0.0824667	0.0231575	b	270.464	10.0036	abc	139.751	3.34355	abcdef	77.57	1.30661	cdefgh	47.1985	0.745222	cde	15.4649	3.69714	efg	7.20954	1.83935	efghi	2.63499	0.698557	hijklm	0.170577	0.126108	hijk	0.321261	0.139497	cdef	0.323195	0.139999	cde	0.332813	0.141568	bcd	0.35633	0.145099	de	51.3471	10.1433	bc	23.6018
Hi3	38.3683	1.26465	g	26.152	3.98516	cdef	0.119375	0.0198546	b	277.075	15.3638	abc	137.386	6.32381	abcdefg	75.0655	2.47522	efghi	44.538	0.647337	def	23.2129	3.37934	abcd	11.8108	1.82339	abcd	4.6679	0.790566	bcdef	0.823132	0.171048	fghi	0.732101	0.299486	a	0.712608	0.273325	a	0.718226	0.238519	a	0.750441	0.216796	a	36.0322	12.3261	bc	21.5183
Bg3	37.2169	4.13448	gh	23.9303	3.87119	defg	0.093625	0.00803051	b	287.231	20.8214	abc	142.769	8.37221	abcdef	76.8912	4.0848	cdefgh	44.5913	1.90873	def	18.5289	1.26331	cdefg	9.63773	0.835736	bcdefghi	3.90137	0.522659	cdefghijk	0.76276	0.277117	fghij	0.467813	0.122541	abcdef	0.478033	0.124052	abcde	0.504213	0.123906	abcd	0.573815	0.124025	abcd	41.4884	10.0305	bc	20.9018
Bg4	35.9652	3.79439	gh	23.2883	2.28335	defg	0.09809	0.0098697	b	278.496	8.04533	abc	138.705	3.56005	abcdef	74.5472	2.06105	efghi	43.5832	1.41885	efg	18.8377	0.965949	cdefg	9.39832	0.577952	bcdefghi	3.87209	0.329493	cdefghijk	0.872382	0.211901	efghi	0.423283	0.0563824	abcdef	0.413444	0.045424	bcde	0.423954	0.0402129	bcd	0.459723	0.0371354	bcde	44.9923	4.91331	bc	22.8639
Dm	35.0402	1.4621	gh	31.3513	1.92197	abcd	0.124287	0.0129074	b	265.815	11.2672	abc	135.522	3.6526	bcdefg	72.9794	1.36888	fghi	43.1233	0.479171	fg	24.9973	2.01119	abc	12.3709	1.17161	abc	5.15607	0.529406	bcd	1.15897	0.179963	def	0.561234	0.124962	abcde	0.58969	0.112173	abc	0.608676	0.111784	ab	0.656577	0.110333	abc	45.8958	7.53081	bc	21.4008
Bg1	32.235	3.40245	h	26.7199	2.81181	bcdef	0.107867	0.0164341	b	254.525	22.1842	bc	130.472	8.94982	cdefg	71.9759	3.53005	ghi	42.318	1.64729	fgh	18.7403	2.27446	cdefg	9.34472	1.28034	bcdefghi	3.8769	0.621068	cdefghijk	1.03115	0.318511	defg	0.330884	0.0969693	cdef	0.350046	0.0975873	cde	0.376801	0.0984555	bcd	0.431107	0.10221	bcde	59.8132	14.3823	b	27.9129
Bg2	31.8736	2.68428	h	25.2776	4.27199	cdefg	0.0966167	0.026795	b	256.636	36.4252	abc	129.499	14.39	defg	71.5722	5.28022	hi	42.1704	1.63568	fgh	17.3363	4.55357	defg	8.4484	2.56973	defghi	3.47362	1.07903	defghijkl	0.968862	0.300935	defgh	0.335852	0.145314	cdef	0.326324	0.145396	cde	0.339556	0.142935	bcd	0.385952	0.124904	cde	60.9684	27.1163	b	29.9464
De	31.672	3.7948	h	35.856	4.97078	a	0.141183	0.0266246	b	252.202	24.6375	c	125.057	9.69474	fg	68.3078	4.11562	ij	41.1044	1.8574	fgh	26.1026	3.33618	ab	12.763	1.98013	ab	5.30155	0.965685	bc	1.45648	0.456594	cdef	0.609507	0.183784	abc	0.566261	0.189321	abc	0.562244	0.190613	ab	0.616339	0.179852	abcd	47.3999	17.7115	bc	24.7672
Ms	24.8726	3.04233	i	25.4296	2.71786	cdefg	0.10465	0.0154667	b	261.769	37.6923	abc	129.487	15.155	defg	68.5019	5.85457	ij	39.1916	2.13775	hi	19.9178	3.74736	bcdefg	10.3066	1.94428	bcdef	4.63848	0.893307	bcdefg	1.55933	0.299937	cdef	0.506051	0.280476	abcde	0.496926	0.25857	abcd	0.503765	0.250446	abcd	0.533529	0.251447	abcd	50.2641	27.4264	bc	25.4628
Ma	24.4246	4.9075	i	31.5165	4.5936	abcd	0.127017	0.0270165	b	254.603	30.4843	bc	126.414	10.5094	efg	68.062	2.85596	ij	39.2167	1.56554	hi	22.6989	3.8605	abcde	11.5592	2.28343	abcd	5.10385	1.05694	bcde	1.79188	0.471124	cd	0.526107	0.235737	abcde	0.504217	0.216778	abcd	0.508468	0.195516	abc	0.563655	0.156277	abcd	51.1215	23.3506	bc	25.841
Mc	23.9	1.97986	i	26.9578	2.66651	bcdef	0.093038	0.0140243	b	259.63	9.07744	abc	127.052	7.59678	efg	71.0656	2.84436	hi	40.1198	1.29829	ghi	20.9246	1.15147	bcdef	10.2756	0.734705	bcdefg	4.43975	0.293736	bcdefgh	1.48177	0.135686	cdef	0.40395	0.0574197	bcdef	0.386396	0.099327	bcde	0.451011	0.076078	abcd	0.48294	0.0870313	abcde	52.3927	5.61499	bc	27.8457
Mn	21.0433	4.64189	ij	25.4852	3.66821	cdef	0.0923714	0.0162974	b	263.828	28.3183	abc	130.39	10.9751	defg	67.6163	4.65393	ij	38.1269	2.66483	i	18.6759	4.80111	cdefg	9.62478	2.71337	bcdefghi	4.50044	1.28785	bcdefg	1.5755	0.47695	cde	0.41385	0.194278	bcdef	0.40457	0.185975	bcde	0.40978	0.185921	bcd	0.443929	0.205806	bcde	52.9913	22.3707	bc	27.08
Mp	17.8001	2.0433	j	25.9492	3.30692	cdef	0.0952147	0.016429	b	266.373	11.9706	abc	125.975	17.861	fg	68.2636	2.44156	ij	37.6707	1.12663	i	19.2145	3.34323	cdefg	10.1106	1.71425	bcdefg	4.59364	0.746587	bcdefg	1.86444	0.311599	c	0.534703	0.173259	abcde	0.524652	0.217783	abcd	0.555864	0.185815	abc	0.63557	0.174484	abcd	38.3553	9.86504	bc	22.8497
Dt	12.682	2.65421	k	32.3652	6.37675	abc	0.11675	0.0283884	b	245.974	16.1857	c	121.437	7.73013	g	63.4788	3.77969	j	34.6885	1.83734	j	24.2425	4.43619	abcd	12.474	2.29066	ab	5.89427	1.0929	b	2.55612	0.489914	b	0.416878	0.0848387	bcdef	0.419865	0.0827564	bcde	0.435244	0.0821946	bcd	0.4739	0.0849024	bcde	58.9654	8.68417	b	30.0377
Gg	3.20592	1.3164	l	24.5651	5.82346	defg	0.678697	0.334999	a	130.965	17.3396	d	40.2848	5.60878	h	20.3458	2.78434	k	10.8878	1.61796	k	23.6696	4.97622	abcd	14.4559	3.1559	a	7.7051	1.67573	a	4.34633	0.997356	a	0.183098	0.0393231	f	0.187789	0.0423705	e	0.204729	0.0466715	d	0.246796	0.0601681	e	129.64	8.27563	a	77.2385
[truncated: 44 more columns]

## Sheet: Supplemental table 3
line	Pyruvate_mean	Pyruvate_std	Pyruvate_group	alpha_Alanine_mean	alpha_Alanine_std	alpha_Alanine_group	alpha_Ketoglutarate_mean	alpha_Ketoglutarate_std	alpha_Ketoglutarate_group	Aspartate_mean	Aspartate_std	Aspartate_group	Citrate_Isocitrate_mean	Citrate_Isocitrate_std	Citrate_Isocitrate_group	Fructose_mean	Fructose_std	Fructose_group	Fumarate_mean	Fumarate_std	Fumarate_group	Gaba_mean	Gaba_std	Gaba_group	Glucose_mean	Glucose_std	Glucose_group	Sucrose_mean	Sucrose_std	Sucrose_group	Glutamate_mean	Glutamate_std	Glutamate_group	Glycerate_mean	Glycerate_std	Glycerate_group	Glycerol_mean	Glycerol_std	Glycerol_group	Glycine_mean	Glycine_std	Glycine_group	Serine_mean	Serine_std	Serine_group	Glycolate_mean	Glycolate_std	Glycolate_group	Isoleucine_mean
	relative response			relative response			relative response			relative response			relative response			relative response			relative response			relative response			relative response			relative response			relative response			relative response			relative response			relative response			relative response			relative response			relative response
Be	7.0137	1.66216	b	66.5448	71.78	b	4.15891	1.70291	d	99.6884	123.137	c	1174.95	951.492	cd	1287.88	1069.34	d	12.9776	12.9776	c	0.870523	0.587107	b	1718.67	1046.1	c	18415.8	7356.83	ab	627.599	311.882	bc	273.196	135.437	bc	294.905	27.5605	ab	82.2576	46.6417	c	342.226	236.234	cd	11.4909	1.33765	abc	15.6255
Es	13.9172	8.06883	b	116.25	50.9	b	9.88867	2.40617	bcd	204.088	203.148	abc	2364.98	1058.74	bcd	2962.32	860.605	bcd	72.9512	72.9512	c	1.86364	1.23339	b	5388.24	1299.83	abc	10940.9	2520.29	ab	458.368	186.849	bc	126.942	42.5832	c	467.363	102.206	ab	80.3481	24.5328	c	320.341	308.121	cd	10.2362	3.47344	abcd	7.49722
Mm	6.28775	1.85376	b	16.0378	3.03343	b	3.86586	1.24109	d	29.2485	15.9097	c	2574.7	653.842	bcd	2360.23	1825.01	bcd	26.3655	26.3655	c	1.61554	1.25773	b	6016.89	4024.68	abc	10257.8	6860.35	ab	64.1718	20.1069	c	145.981	126.634	c	321.232	63.9136	ab	28.3896	5.89945	c	28.8039	22.8342	d	6.02574	1.13535	de	2.1517
Dv	21.456	10.0525	b	111.538	37.6527	b	15.8318	4.98395	bcd	235.278	70.0092	abc	2573.95	2207.2	bcd	5370.58	2294.4	abc	71.619	71.619	c	4.71657	1.49894	b	7305.05	2615.65	abc	13641.5	3481.93	ab	301.88	178.545	c	116.669	18.5822	c	312.241	66.0339	ab	83.8404	10.7216	bc	83.1378	6.26419	d	6.85222	1.11632	cde	9.42152
Bo	8.63689	1.15435	b	50.4869	5.99752	b	8.53359	0.871616	bcd	65.0473	8.21291	c	5592.77	2834.68	abcd	8936.36	1377.11	a	44.3853	44.3853	c				14235	214.472	ab	30569.5	3415.11	a	265.942	119.536	c	777.301	52.2981	a	701.532	163.977	a	47.1452	2.49859	c	61.73	5.46147	d	11.2579	2.15653	abcd	3.97295
Br	5.01749	0.567302	b	19.4135	6.997	b	11.4966	2.45852	bcd	39.9004	14.9176	c	1002.98	163.334	cd	8304.96	3313.89	a	125.564	125.564	bc	2.17712	3.24315	b	15093.1	2441.43	a	14016.9	358.875	ab	354.847	179.349	bc	66.4921	16.751	c	492.944	115.67	ab	70.6359	24.7488	c	153.361	103.535	d	8.26165	1.19243	cde	11.8101
Ds	12.2017	6.58733	b	130.215	65.0215	b	9.42529	3.95119	bcd	118.664	36.8385	bc	5813.74	3069.21	abc	424.797	238.561	d	39.4757	39.4757	c	4.30756	2.50013	b	2187.41	988.455	c	9549.54	1665.94	ab	244.352	51.8325	c	299.812	119.744	bc	697.439	205.732	a	339.347	346.115	abc	96.5465	51.3644	d	13.0495	1.92172	ab	9.36334
Bt2	6.14604	1.40686	b	80.5134	16.5455	b	5.43161	0.875044	cd	160.939	35.5219	bc	1352.79	1084.09	cd	622.28	342.764	d	38.777	38.777	c	1.38296	0.469975	b	1353.76	562.553	c	6258.23	1062.79	b	518.753	135.335	bc	186.076	155.421	bc	244.157	70.6539	b	41.873	32.6412	c	441.67	164.27	bcd	8.2678	1.85637	cde	6.78702
Bt1	5.69752	1.43497	b	15.4208	3.61407	b	2.45873	0.027288	d	28.2699	1.47584	c	480.939	400.469	d	3389.03	263.019	abcd	16.9689	16.9689	c	0.398154	0.061761	b	6346.06	533.587	abc	10604	2345.64	ab	61.1901	16.0497	c	32.3388	3.01285	c	425.842	46.5424	ab	15.3828	1.89149	c	37.5086	4.12846	d	6.12801	0.308529	cde	2.00929
Bni	13.2849	4.23758	b	76.4248	29.8656	b	15.3961	6.92978	bcd	129.915	71.1383	bc	1561.72	1064.98	bcd	2514.82	2099.21	bcd	31.8928	31.8928	c	5.5956	4.05276	b	4478.26	3492.71	bc	16333	4034.66	ab	290.074	138.009	c	247.025	16.4273	bc	450.332	124.987	ab	39.1996	16.373	c	90.1153	70.0866	d	7.85361	1.30939	cde	2.53342
Bj	15.4231	2.02479	b	60.1801	33.3182	b	23.1917	3.2025	b	162.444	21.1175	bc	6766.76	1154.26	ab	2829.2	440.127	bcd	30.473	30.473	c	4.07373	0.365042	b	7242.65	1398.25	abc	16584.1	2000.69	ab	483.685	39.8372	bc	267.628	21.0987	bc	509.422	143.177	ab	83.1179	25.1775	bc	59.0588	32.7932	d	7.99807	0.938842	cde	21.514
Bn	10.5844	1.89325	b	44.5768	15.0366	b	7.91597	NA	bcd	258.714	246.844	abc	2902.5	2012.92	bcd	7390	233.424	a	104.718	104.718	c	0.770974	0.54474	b	9470.83	NA	abc	11670.4	NA	ab	549.842	439.366	bc	696.939	163.75	a	418.347	67.8195	ab	56.238	13.7787	c	217.488	107.204	d	8.40818	1.63394	bcde	5.07386
Rs	9.89746	2.48377	b	44.6948	6.94815	b	8.19576	0.993127	bcd	53.263	25.0212	c	994.735	722.322	cd	3249.44	750.265	bcd	253.415	253.415	ab	1.59697	0.587615	b	8218.25	2322.86	abc	16539.6	4888.46	ab	113.669	48.6419	c	184.819	42.4487	bc	407.454	94.082	ab	18.5092	15.1805	c	49.6813	81.2595	d	6.82921	1.50706	cde	4.05616
Hi3	6.81064	1.50134	b	42.0191	13.3104	b	5.16099	1.62312	cd	69.9862	37.3318	c	259.365	280.012	d	154.696	49.9537	d	16.972	16.972	c	2.87451	1.11616	b	1866.52	1424.12	c	14472.6	1744.01	ab	361.444	122.239	bc	90.3805	17.42	c	555.044	72.8712	ab	85.812	18.677	bc	840.691	234.137	ab	9.97172	1.2385	abcd	11.7254
Bg4	6.65922	1.75109	b	37.6501	24.9671	b	12.8357	0.850871	bcd	35.6734	19.4007	c	1251.73	744.052	cd	703.328	348.439	d	11.2498	11.2498	c	3.12325	1.10104	b	3455.28	1435.33	bc	9694.42	751.247	ab	336.317	50.105	bc	122.305	45.1324	c	234.141	29.2995	b	137.443	59.3188	bc	121.125	82.4087	d	7.68869	0.75992	cde	9.4377
Dm	10.2178	2.44618	b	82.2214	21.2371	b	18.0419	5.65606	bc	373.435	163.871	ab	5916.97	992.504	ab	3002.33	1273.76	bcd	23.2981	23.2981	c	4.38794	2.5668	b	4824.49	2066.29	bc	8774.46	1329.96	b	913.449	462.287	b	223.504	56.5625	bc	291.19	70.7234	ab	112.762	39.5274	bc	242.167	75.1978	cd	9.21558	1.64299	bcde	4.81944
Bg1	19.4807	5.181	b	84.8097	43.39	b	13.753	5.61035	bcd	186.95	152.092	abc	2411.59	720.725	bcd	682.886	974.672	d	67.0122	67.0122	c	3.69311	4.57733	b	2853.2	3385.34	c	9446.67	2765.18	ab	438.281	331.769	bc	211.812	90.1887	bc	631.699	387.73	a	119.046	56.8226	bc	532.61	507.035	abcd	11.1631	3.77291	abcd	8.23954
Bg2	16.5556	5.37315	b	84.9742	57.4605	b	18.0837	5.63208	bc	102.244	82.8161	c	586.068	262.528	d	419.019	598.157	d	17.3192	17.3192	c	2.63556	2.1954	b	1460.98	1222.64	c	10537.6	3812.67	ab	247.915	124.506	c	236.327	120.762	bc	323.202	54.3054	ab	101.45	46.8183	bc	288.553	182.061	cd	11.5001	1.75826	abc	12.9297
De	6.64137	1.92648	b	42.029	25.1241	b	15.9774	8.44462	bcd	71.1967	21.4943	c	7337.63	5184.35	a	3339.33	2289.57	bcd	55.4594	28.2416	c	4.82835	5.82572	b	10669.3	9478.84	ab	27440.7	18985.2	a	307.621	125.098	c	407.724	221.598	b	523.664	208.077	ab	207.992	152.029	abc	219.723	114.499	d	14.0902	2.7728	a	7.38132
Ms	6.48755	2.3001	b	31.4918	15.3891	b	6.07335	2.98319	cd	32.8268	15.9451	c	2101.5	1375.09	bcd	1093.13	878.115	d	43.939	43.939	c	1.09367	0.667533	b	2003.6	1289.23	c	14144.7	4403.09	ab	142.857	89.7597	c	167.972	138.766	bc	364.207	148.826	ab	91.2325	32.6837	bc	182.265	117.877	d	7.71386	2.80289	cde	7.67896
Ma	11.8361	6.27773	b	119.591	57.457	b	6.45471	2.60224	cd	379.18	220.042	ab	4490.13	1124.82	abcd	5863.57	2750.29	ab	118.366	118.366	c	3.1116	1.91652	b	6584.83	2621.97	abc	10928	2748.28	ab	925.602	484.861	b	225.377	111.993	bc	372.422	60.6652	ab	369.848	223.266	ab	950.559	146.457	a	7.41631	1.19293	cde	10.7195
Mn	8.01168	5.35008	b	32.7845	30.2064	b	4.08629	1.07896	d	52.8475	48.2552	c	1171.04	1004.1	cd	1276.17	909.53	d	50.2039	50.2039	c	1.50686	1.52706	b	1887	1179.53	c	8719.68	3232.46	b	82.5889	56.9263	c	91.4673	90.7891	c	313.895	141.563	ab	236.172	173.272	abc	263.6	265.624	cd	4.7017	1.40253	e	4.12858
Dt	8.46032	1.09263	b	58.5648	29.6335	b	14.9755	2.73114	bcd	165.696	68.7369	bc	3040.64	1013.95	bcd	1914.61	577.257	cd	19.3589	19.3589	c	1.69328	1.01621	b	2801.69	753.814	c	10004.9	2514.7	ab	619.465	296.442	bc	288.312	136.391	bc	374.997	74.0183	ab	145.489	91.9815	bc	639.751	375.984	abc	9.45724	2.27784	bcde	7.26799
Gg	96.0677	40.1641	a	2161.27	1011.62	a	87.1706	22.3467	a	477.349	130.849	a	3704.99	2185.95	abcd	2286.41	2170.85	cd	257.746	257.746	a	28.4362	9.78663	a	3938.71	1594.03	bc	11418.4	1108.06	ab	1633.52	257.333	a	97.1856	56.6476	c	491.968	191.515	ab	469.602	293.164	a	168.287	72.705	d	11.8079	1.13114	abc	6.48815
[truncated: 32 more columns]

## Sheet: Supplemental table 4
line	percentC_mean	percentC_std	percentC_group	percentN_mean	percentN_std	percentN_group	delta13C_mean	delta13C_std	delta13C_group	CN_mean	CN_std	CN_group	vein_density_mean	vein_density_std	vein_density_group	BS_cell_area_mean	BS_cell_area_std	BS_cell_area_group	V_organelle_area_mean	V_organelle_area_std	V_organelle_area_group	percent_V_organelles_mean	percent_V_organelles_std	percent_V_organelles_group	M_organelle_area_mean	M_organelle_area_std	M_organelle_area_group	percent_M_organelles_std	percent_M_organelles_mean	percent_M_organelles_group	total_organelle_area_mean	total_organelle_area_std	total_organelle_area_group	V_percent_organelle_mean	V_percent_organelle_std	V_percent_organelle_group	leaf_thickness_mean	leaf_thickness_std	leaf_thickness_group	FW_DW_mean	FW_DW_std	FW_DW_group	SLA_mean	SLA_std	SLA_group	protein_content_mean	protein_content_std	protein_content_group	PEPC_activity_mean
	%			%			ratio			ratio			mm mm-2			µm2			µm2			%			µm2			%			µm2			%			µm			ratio			cm2 g-1			mg g-1 DW			µmol min-1 µg-1 protein
Be	37.6033	1.51809	abcd	4.205	1.55386	bc	-32.8787	0.742395	cdefg	10.4742	5.37371	cde	4.103	0.518118	e	1294.8	249.028	abcd	58.7931	11.6075	def	4.70608	0.812871	f	138.556	12.7782	abc	11.1714	2.00825	cd	197.349	13.5648	bcde	29.9743	5.62581	hi	391.599	5.28987	abc
Da	36.35	1.37455	bcd	3.4	2.18915	bc	-31.8012	0.808075	bcd	16.7286	12.7892	abcde	5.4559	1.38856	bcde
Ca	37.0588	1.50819	bcd	4.58875	0.829999	abc	-32.4564	0.627464	bcde	8.37366	1.93682	cde	6.1132	1.30274	bcde
Rr	39.5433	0.440575	abc	2.07167	0.926767	bc	-32.4851	0.462852	bcdef	22.8746	10.3307	ab	5.24895	0.587556	cde
Dh	37.002	1.50677	bcd	2.928	1.13317	bc	-31.4469	0.381439	bc	14.3868	5.88319	bcde	4.40283	0.517812	de
Es	41.295	0.648683	a	2.94167	1.10856	bc	-30.6618	1.22452	b	16.0399	6.59245	bcde	5.2076	0.925998	cde	573.709	86.6727	cde	57.9502	14.594	def	10.9349	4.98876	cdef	134.328	25.038	bc	24.5659	5.44141	a	192.278	35.8369	bcde	29.3667	4.98104	hi	225.608	4.4858	de	10.5162	2.30197	bcd	316.984	61.9504	a	278.486	92.3646	ab	16.2637
Mm	33.8867	1.86533	d	4.94167	2.45044	abc	-34.6872	0.689733	gh	8.9935	5.70003	cde	7.03049	1.40446	bc	1013.25	148.592	abcde	38.7842	16.6863	f	3.76176	1.18797	f	122.387	43.8813	bc	11.891	2.39809	cd	161.171	60.4744	cde	24.045	1.74608	i	402.632	54.2585	ab	14.4441	2.3839	a	284.865	40.508	a	227.787	49.1425	b	27.5129
Dv	37.455	1.86878	bcd	7.15667	0.443561	a	-34.4451	0.344203	efgh	5.26518	0.623528	e	7.50311	1.19798	b	1462.77	405.525	abc	48.2382	14.9789	def	3.52456	0.543578	f	140.258	44.5568	abc	10.0268	0.787799	cd	188.496	58.7283	bcde	26.0586	3.00861	hi	263.585	20.1184	bcde	7.48399	1.5148	d	250.063	53.2356	a	188.843	48.0286	b	16.9252
Bo	36.54	1.38593	bcd	5.12	1.73948	abc	-35.5444	0.702876	gh	7.6182	2.85204	de	5.21949	0.974757	cde	390.234	72.3649	e	23.2308	4.33014	f	6.29488	2.04895	ef	62.6394	1.93124	cd	16.3429	2.68381	abcd	85.8702	2.87718	e	27.5572	4.28476	hi	207.86	30.2361	e
Hi1	38.59	0.93504	abc	1.23	0.242693	c	-32.6939	0.454141	bcdefg	32.0166	5.5264	a	4.7522	0.320708	de	547.28	77.9181	de	44.282	7.4737	ef	8.74537	2.43171	def	111.67	21.9662	bc	22.3407	7.84963	ab	155.952	27.916	cde	28.6753	2.60426	hi	219.821	28.9473	e	8.82694	2.24632	cd	312.7	81.0721	a	215.741	52.8743	b	12.5428
Sa	40.6367	0.446132	ab	3.38333	0.457857	bc	-31.4859	0.341178	bcd	12.1643	1.68809	bcde	5.4192	1.31716	bcde	300.192	38.3811	e	6.55639	1.53983	f	2.25859	0.439826	f	60.0181	15.2711	cd	20.3519	3.52614	abc	66.5744	14.7017	e	10.9285	3.18811	j	170.694	7.63198	e
Br	36.67	1.2495	bcd	4.314	0.755036	abc	-34.6684	0.568442	fgh	8.71976	1.61538	cde	4.02254	0.542859	e
Ds	37.2567	1.59982	bcd	5.76667	1.59888	ab	-33.3801	0.599364	cdefgh	6.9358	2.57457	de	5.60982	0.829992	bcde
Bt2	38.1986	1.61947	abcd	3.55571	1.85613	bc	-35.1367	1.28112	gh	14.3684	8.84353	bcde	6.44525	0.855936	bcd
Bt1	38.305	1.25158	abcd	4.17	1.1738	bc	-35.4524	0.507291	gh	9.51295	2.3768	cde	6.37271	1.40699	bcde
Bni	39.4129	0.91069	abc	4.68429	1.61191	abc	-34.7686	0.599385	gh	9.19723	2.74294	cde	7.53402	0.442178	b
Bj	40.3217	0.712669	ab	5.68	0.933552	ab	-35.7277	0.229794	h	7.28628	1.37239	de	6.20619	0.835482	bcde	503.306	15.612	de	37.8034	2.09268	f	7.7298	0.171042	def	64.2369	4.55633	cd	13.1566	0.751355	bcd	102.04	6.61081	de	36.7424	0.477301	gh	230.088	9.97596	cde	10.0549	1.24352	cd	357.703	143.859	a	309.631	75.3905	ab	14.7877
Bn	38.3967	2.01916	abc	5.33667	0.826745	ab	-34.1483	0.616266	efgh	7.39493	1.59059	de	3.91909	0.889422	e
Rs	38.4775	1.58054	abc	4.1875	1.81441	bc	-34.357	0.787492	efgh	10.2813	3.37884	cde	4.643	0.93924	de	913.295	483.916	abcde	29.8374	14.2397	f	3.5967	1.30056	f	95.0131	33.5704	c	11.8541	2.53514	cd	124.851	44.3894	de	22.9033	6.55468	i	290.672	56.8678	abcde	9.3329	2.40863	cd	298.34	85.5895	a	297.555	87.8724	ab	10.6465
Hi3	39.8856	2.36569	ab	2.51111	0.800913	bc	-33.0004	1.37863	cdefg	17.4041	5.71126	abcd	5.30565	0.84522	cde	516.686	105.574	de	116.804	33.6234	cdef	23.0872	6.9377	ab	98.176	21.4169	c	19.4138	5.65629	abc	214.98	54.7481	bcde	54.4496	2.29513	de	298.444	120.404	abcde	9.58456	1.16906	cd	320.103	65.2687	a	394.352	152.315	a	11.4683
Bg3	38.784	1.68038	abc	2.8	0.812004	bc	-34.203	0.321313	efgh	14.9201	4.69975	bcde	6.28986	0.207052	bcde	747.036	305.509	bcde	136.708	53.494	cdef	19.2811	3.75603	abc	103.827	26.098	c	15.1483	3.3871	bcd	240.536	79.0221	bcde	55.3045	3.39042	de	317.018	31.2437	abcde
Bg4	38.59	0.954254	abc	2.19667	0.699876	bc	-33.8384	0.799583	defgh	19.6526	7.9668	abc	5.33419	0.270341	cde
Dm	38.2233	0.603471	abcd	5.24167	0.746664	ab	-33.6234	0.835359	cdefgh	7.44493	1.3023	de	5.08659	0.615543	cde	1553.73	193.85	ab	154.068	12.934	cdef	10.6816	2.11609	cdef	218.948	45.5969	a	14.3455	0.921496	bcd	373.015	46.5956	ab	41.9143	5.024	fg	295.439	7.57999	abcde	11.2473	2.04396	abc	245.789	38.081	a	193.244	75.3121	b	22.3542
Bg1	39.3657	1.09684	abc	2.65429	1.02922	bc	-33.3447	1.19552	cdefg	16.9655	6.53943	abcd	4.83637	0.264438	cde
Bg2	35.8829	1.17759	cd	2.89714	1.06296	bc	-33.7546	1.30256	defgh	14.9495	8.75045	bcde	4.60479	0.761101	de
De	39.4529	1.28141	abc	5.30292	1.09092	ab	-34.116	0.889012	efgh	7.7598	1.7197	de	5.41049	0.651197	cde	753.322	261.539	bcde	112.138	23.0472	cdef	16.1402	3.71596	bcd	107.152	24.9654	c	15.4778	3.31748	bcd	219.29	47.1258	bcde	51.1729	1.98727	ef	265.975	38.5538	bcde	9.24758	1.22633	cd	334.628	53.9014	a	327.144	60.4965	ab	15.2942
Ms	36.435	1.62	bcd	3.87167	1.0771	bc	-33.8102	0.548308	defgh	10.0991	2.98938	cde	7.329	0.687281	b	1145.73	387.686	abcde	160.036	42.0112	cde	15.2245	2.48946	bcde	123.715	37.5067	bc	11.296	2.43578	cd	283.75	76.044	bcd	56.779	4.07301	cde	382.656	56.0083	abcd	9.68345	1.59412	cd	312.741	32.9073	a	243.84	17.7338	ab	24.5278
Ma	38.8983	3.33134	abc	2.84333	0.855889	bc	-33.8857	0.779194	defgh	14.7743	4.50658	bcde	5.6881	0.705624	bcde	1255.43	552.206	abcd	170.351	45.2654	cd	15.598	5.46516	bcd	99.459	32.3184	c	8.77255	3.34654	d	269.81	74.7154	bcd	63.7454	3.35594	bc	444.318	107.271	a	13.8817	2.76537	ab	301.771	53.3045	a	260.876	82.8038	ab	29.6931
Mn	33.2989	3.59955	de	5.39444	2.07118	ab	-34.2453	0.594548	efgh	8.13546	6.09709	cde	5.24617	0.732992	cde
Mp	30.3711	2.75816	e	4.28778	2.17255	bc	-33.0605	1.14051	cdefg	10.516	7.71808	cde	4.15312	0.570669	e	1870.37	523.957	a	331.336	155.998	ab	17.8706	2.6377	abcd	190.531	45.8774	ab	10.6313	0.762768	cd	521.868	200.716	a	61.4948	4.71313	bcd	450.033	81.6829	a
Dt	39.072	0.704853	abc	2.641	1.2381	bc	-32.8074	0.910203	cdefg	17.6682	7.59623	abc	4.75251	0.742219	de	1146.55	274.8	abcde	211.885	30.5074	bc	19.4555	3.32714	abc	114.18	36.5911	bc	10.0235	1.20047	d	326.065	66.145	bc	65.4493	5.2465	b	293.082	19.4074	abcde	11.908	1.49014	abc	361.844	48.2489	a	304.811	99.6303	ab	25.0285
Gg	40.2247	1.18288	ab	6.668	1.49748	a	-17.2738	1.83345	a	6.32558	1.43024	e	9.98126	2.04129	a	1455.01	481.853	abc	358.823	132.019	a	25.7772	4.81475	a	2.50867	5.01733	d	0.160087	0.320174	e	361.331	137.028	ab	99.6136	0.772889	a	193.932	21.7185	e	7.48742	0.678687	d	323.571	76.05	a	190.341	39.1469	b	243.211
[truncated: 5 more columns]
